# Supplementary material for: Whole Genome Sequencing for Public Health Surveillance of Shiga Toxin-Producing Escherichia coli Other than Serogroup O157
Source: Front Microbiol. 2016 Mar 3;7:258. doi: 10.3389/fmicb.2016.00258 (PMC4776118; doi:10.3389/fmicb.2016.00258)
Supplement: Supplementary file 1 [file Table1.XLS]

## Sheet: Sheet1
Public name	Phenotypic O group	Phenotypic H type	WGS derived O group	WGS derived H type	VT PCR	stx1 subtype PCR	stx2 subtype PCR	WGS derived stx1 subtype	WGS derived stx2 subtype	eae PCR	WGS derived eae
14010041901	O?	H-	O80	H2	VT2	-	stx2c + 2d	-	stx 2d	+	+
14018016901	O103	H2	O103	H2	VT1	stx1a	-	stx1a	-	+	+
14038000201	O38	H26	O38	H26	VT1+2	stx1c	stx2b	stx1c	stx2b	-	-
14038074501	O?	H2	O80	H2	VT2	-	stx2c + 2d	-	stx2d	+	+
14042027501	Orough	n/a	O91	H14	VT1+2	stx1a	stx2b	stx1a	stx2b	+	-
14042027601	O?	n/a	O117	H7	VT1	stx1a	-	stx1a	-	-	-
14044083301	O?	H2	O80	H2	VT2	-	stx2c + 2d	-	stx2d	+	+
14046085101	Orough	H2	O80	H2	VT2	-	stx2c + 2d	-	stx2d	+	+
14048084401	O?	H2	O128ab	H2	VT1+2	stx1c	stx2b	stx1c	stx2b	-	-
14050019901	O?	n/a	O174	H8	VT1+2	stx1c	stx2b	stx1c	stx2b	-	-
14054006701	O?	H-	O80	H2	VT2	-	stx2c + 2d	-	stx2d	+	+
14074087601	O146	n/a	O146	H21	VT1+2	n/a	n/a	stx1c	stx2b	-	-
14098002201	Orough	n/a	O24	H4	VT1	stx1a	-	stx1a	-	-	-
14100077201	Orough	H11	O146	H21	VT1+2	stx1c	stx2b	stx1c	stx2b	-	-
14102094501	O117	H7	O117	H7	VT1	stx1a	-	stx1a	-	-	-
14114089101	O146	n/a	O146	H28	VT2	n/a	n/a	-	stx2b	-	-
14116086401	O113	H-	O113	H4	VT1+2	stx1c	stx2b	stx1c	stx2b	-	-
14134028501	O?	H2	O71	H2	VT1+2	stx1a	stx2a	stx1a	stx2a	+	+
14136025501	O103	n/a	O103	H2	VT1	n/a	n/a	stx1a	-	+	+
14142026601	O120	H31	O120	H31	VT1+2	-	`-	-	`-	-	-
14142095601	O146	n/a	O146	H28	VT1	n/a	n/a	-	stx2b	-	-
14152037401	O26	H-	O26	H11	VT2	-	stx2c + 2d	-	stx2d	+	+
14160002601	O132	H2	O132	H2	VT1	stx1a	-	stx1a	-	+	+
14160002701	O146	H21	O146	H21	VT1+2	stx1c	stx2b + 2c + 2d	stx1c	stx2b + 2d	-	-
14186021201	O146	H11	O146	H21	VT1+2	stx1c	stx2b	stx1c	stx2b	-	-
14186021301	O?	H-	O23	H8	VT2	-	stx2b	-	stx2b	-	-
14198090001	O146	H21	O146	H21	VT1	stx1c	-	stx1c	-	-	-
14206036501	Orough	H-	O91	H14	VT1+2	stx1a	stx2b	stx1a	stx2b	-	-
14206036901	O?	H16	-	H16	VT2	-	stx2b	-	stx2b	-	-
14212016201	O128ad	H-	O128ab	H2	VT2	stx1c	stx2b	stx1c	stx2b	-	-
14248056801	O117	n/a	O117	H7	VT1	n/a	n/a	stx1a	-	-	-
14250076901	O3	H11	O3	H21	VT1	stx1c	-	stx1c	-	-	-
14252091701	O166	H28	O166	H28	VT1	stx1c	-	stx1c	-	-	-
14252091801	O113	n/a	O113	H4	VT1+2	stx1c	stx2b	stx1c	stx2b	-	-
14252091901	O26	H11	O26	H11	VT1+2	stx1a	stx2a	stx1a	stx2a	+	+
14258071401	O26	H11	O26	H11	VT2	-	stx2a	-	stx2a	+	+
14272037901	O26	n/a	O26	H11	VT1+2	stx1a	stx2a	stx1a	stx2a	+	+
14284076601	O?	H8	O174	H8	VT1+2	stx1c	stx2b	stx1c	stx2b	-	-
14288019701	O26	H11	O26	H11	VT1	stx1a	-	stx1a	-	+	+
14288019901	O156	H25	O156	H25	VT1+2	-	stx2a	-	stx2a	+	+
14288020001	Orough	H-	O91	H14	VT2	-	stx2b	-	stx2b	+	-
14294067701	O26	H11	O26	H11	VT1+2	stx1a	stx2a	stx1a	stx2a	+	+
14304047801	O26	H11	O26	H11	VT2	-	stx2a	-	stx2a	+	+
14304047901	O146	H11	O146	H21	VT2	-	stx2b	-	stx2b	-	-
14304048001	O146	H11	O146	H21	VT1	stx1c	-	stx1c	-	-	-
14308074001	O55	n/a	O55	H7	VT2	n/a	n/a	-	stx2a	+	+
14316040901	O26	H11	O26	H11	VT1+2	stx1a	stx2a	stx1a	stx2a	+	+
14332002301	Orough	H-	O91	H14	VT2	-	stx2b	-	stx2b	+	-
14332002401	O91	H-	O91	H14	VT1+2	stx1a	stx2b	stx1a	stx2b	+	-
14332002601	Orough	H-	O91	H14	VT1+2	stx1a	stx2b	stx1a	stx2b	-	-
14344079701	O103	H2	O103	H2	VT1	stx1a	-	stx1a	-	+	+
14344080501	O103	n/a	O103	H2	VT1	stx1a	-	stx1a	-	+	+
14346068101	O103	H2	O103	H2	VT1	stx1a	-	stx1a	-	+	+
14346068401	O?	H7	O117	H7	VT1	stx1a	-	stx1a	-	-	-
14346068601	O91	H-	O91	H14	VT1+2	stx1a	stx2b	stx1a	stx2b	-	-
14348017701	O?	H-	O5	H9	VT1	stx1a	-	stx1a	-	+	+
14348017801	O146	H21	O146	H21	VT1+2	stx1c	stx2b	stx1c	stx2b	-	-
14348017901	O103	H2	O103	H2	VT1	stx1a	-	stx1a	-	-	-
14354009601	O182	H25	O182	H25	VT1	stx1a	-	stx1a	-	+	+
14354009801	O55	H7	O55	H7	VT2	-	stx2a	-	stx2a	+	+
14358064501	O146	n/a	O146	H21	VT1+2	stx1c	stx2b	stx1c	stx2b	-	-
14358064601	O26	n/a	O26	H11	VT1+2	stx1a	-	stx1a	-	+	+
14358064701	O103	H2	O103	H2	VT1	stx1a	-	stx1a	-	+	+
14358064801	O146	H-	O146	H21	VT1+2	stx1c	stx2b	stx1c	stx2b	-	-
14358064901	O146	H-	O146	H21	VT2	-	stx2b	-	stx2b	-	-
14358065001	O91	H-	O91	H14	VT1+2	stx1a	stx2b	stx1a	stx2b	-	-
14362043901	O145	H-	O145	H28	VT2	-	stx2a + 2d	-	stx2a	+	+
14368073101	O76	H19	O76	H19	VT1	stx1c	-	stx1c	-	-	-
14380034501	O26	H11	O26	H11	VT1	stx1a	-	stx1a	-	+	+
14380066801	O102	H6	O102	H6	VT2	-	stx2b	-	stx2b	-	-
14384000101	O26	H11	O26	H11	VT1	stx1a	-	stx1a	-	+	+
14384000201	O146	H-	O146	H21	VT1	stx1c	-	stx1c	-	-	-
14384000401	O103	H2	O103	H2	VT1	stx1a	-	stx1a	-	+	+
14386017901	O26	H11	O26	H11	VT1+2	stx1a	stx2a	stx1a	stx2a	+	+
14386060901	O181	H-	O181	H16	VT1	stx1c	-	stx1c	-	-	-
14386072801	O103	H2	O103	H2	VT1	stx1a	-	stx1a	-	+	+
14386072901	O?	H7	O117	H7	VT1	stx1a	-	stx1a	-	-	-
14390063401	O?	H-	O91	H14	VT1+2	stx1a	stx2b	stx1a	stx2b	-	-
14394067801	O26	H11	O26	H11	VT1+2	stx1a	stx2a	stx1a	stx2a	+	+
14394067901	O26	H11	O26	H11	VT1+2	stx1a	stx2a	stx1a	stx2a	+	+
14396059401	O166	H28	O166	H28	VT1+2	stx1c	stx2b	stx1c	stx2b	-	-
14396059501	O186	H2	O123/O186	H2	VT1	stx1a	-	stx1a	-	+	+
14398083601	O186	H-	O123/O186	H11	VT2	-	stx2a	-	stx2a	+	+
14402061701	O26	H11	O26	H11	VT1	stx1a	-	stx1a	-	+	+
14402090301	O128ab	H2	O128ab	H2	VT1+2	stx1c	stx2b	stx1c	stx2b	-	-
14412088101	Orough	H-	O128ab	H2	VT1+2	stx1c	stx2b	stx1c	stx2b	-	-
14416086001	O?	H7	O117	H7	VT1	stx1a	-	stx1a	-	+	-
14418075101	O76	H19	O76	H19	VT1	stx1c	-	stx1c	-	-	-
14418075201	Orough	H2	O128ab	H2	VT1+2	stx1c	stx2b	stx1c	stx2b	-	-
14422083801	O26	H11	O26	H11	VT1	stx1a	-	stx1a	-	+	+
14424081601	O?	H-	O146	H21	VT1	stx1c	-	stx1c	-	-	-
14424081701	O26	H11	O26	H11	VT1	stx1a	-	stx1a	-	+	+
14428073201	O?	H-	O146	H21	VT1+2	stx1c	stx2b	stx1c	stx2b	-	-
14428073301	Orough	H2	O128ab	H2	VT1+2	stx1c	stx2b	stx1c	stx2b	-	-
14428073401	O?	H28	O8	H28	VT2	-	stx2a + 2d	-	stx2a	-	-
14436071901	O103	H2	O103	H2	VT1	stx1a	-	stx1a	-	+	+
14438080001	O?	H-	O146	H21	VT1+2	stx1c	stx2b	stx1c	stx2b	-	-
14442093801	O103	n/a	O103	H2	VT1	stx1a	-	stx1a	-	+	+
14446067701	O146	n/a	O146	H21	VT1+2	n/a	n/a	stx1c	stx2d	-	-
14446069101	O?	H-	O8	H9	VT2	-	stx2e	-	stx2e	-	-
14446069301	O?	n/a	O103	H2	VT1	stx1a	-	stx1a	-	+	+
14446069401	O177	H11	O177	H11	VT1	stx1a	-	stx1a	-	+	+
14448072101	O146	H11	O146	H21	VT1+2	n/a	n/a	stx1c	stx2d	-	-
14450000401	O55	H7	O55	H7	VT2	-	stx2a	-	stx2a	+	+
14450000501	O55	n/a	O55	H7	VT2	-	stx2a	-	stx2a	+	+
14450000601	O55	n/a	O55	H7	VT2	-	stx2a	-	stx2a	+	+
14454030501	O103	n/a	O103	H2	VT1	stx1a	-	stx1a	-	+	+
14460000501	O55	n/a	O55	H7	VT2	n/a	n/a	-	stx2a	+	+
14460076701	O128ab	H2	O128ab	H2	VT1+2	stx1c	stx2b	stx1c	stx2b	-	-
14460076801	O146	n/a	O146	H21	VT1	stx1c	-	stx1c	-	-	-
14460086001	O178	H7	O153/O178	H7	VT1	stx1c	-	stx1c	-	-	-
14466082801	O?	H45	O54	H45	VT2	-	stx2b	-	stx2b	-	-
14472046301	O5	H-	O5	H9	VT1	stx1a	-	stx1a	-	+	+
14472046401	O26	H11	O26	H11	VT1	stx1a	-	stx1a	-	+	+
14478075101	O185	H7	O117	H7	VT1	stx1a	-	stx1a	-	-	-
14480083101	O128ad	H-	O128ab	H2	VT2	-	stx2b	-	stx2b	-	-
14482081601	O166	H28	O166	H28	VT1	stx1c	-	stx1c	-	-	-
14484078301	O?	n/a	O54	H45	VT2	-	stx2b	-	stx2b	-	-
14484078401	O?	H2	O112ab	H2	VT1	stx1c	-	stx1c	-	-	-
14486087001	O146	n/a	O146	H21	VT1+2	stx1c	stx2b	stx1c	stx2b	-	-
14488090301	O76	H19	O76	H19	VT1	stx1c	-	stx1c	-	-	-
14490001601	O55	H7	O55	H7	VT2	-	stx2a	-	stx2a	+	+
14490001701	O55	H7	O55	H7	VT2	-	stx2a	-	stx2a	+	+
14494083201	O91	H-	O91	H14	VT1	stx1a	-	stx1a	-	-	-
14496000101	O55	H7	O55	H7	VT2	-	stx2a	-	stx2a	+	+
14496000301	O55	H7	O55	H7	VT2	-	stx2a	-	stx2a	+	+
14496000401	O55	H7	O55	H7	VT2	-	stx2a	-	stx2a	+	+
14500067601	O74	n/a	O187	H28	VT2	-	stx2g	-	stx2g	-	-
14504078101	O55	n/a	O55	H7	VT2	-	stx2a	-	stx2a	+	+
14504078201	O55	n/a	O55	H7	VT2	-	stx2a	-	stx2a	+	+
14504078301	O128ab	n/a	O128ab	H2	VT1+2	stx1c	stx2b	stx1c	stx2b	-	-
14506091201	O55	n/a	O55	H7	VT2	-	stx2a	-	stx2a	+	+
14506091401	Orough	n/a	O91	H14	VT1+2	stx1a	stx2b	stx1a	stx2b	-	-
14506091801	O146	H11	O146	H21	VT1+2	stx1c	stx2a + 2c + 2d	stx1c	stx2d	-	-
14512073601	O91	n/a	O91	H14	VT1+2	stx1a	stx2b	stx1a	stx2b	-	-
14512073701	O55	n/a	O55	H7	VT2	-	stx2a	-	stx2a	+	+
14512073801	O103	n/a	O103	H2	VT1	stx1a	-	stx1a	-	+	+
14512073901	O146	n/a	-	H28	VT2	-	stx2b	-	stx2b	-	-
14516085101	Orough	n/a	O117	H7	VT1	stx1a	-	stx1a	-	-	-
14516085201	O75	n/a	O75	H5	VT2	-	stx2b	-	stx2b	-	-
